# Supplementary material for: Restoration of Hair Luster via Novel Biomarker COL7A1 by Minoxidil, Caffeine, and Biotin
Source: Curr Issues Mol Biol. 2025 Jun 18;47(6):468. doi: 10.3390/cimb47060468 (PMC12191631; doi:10.3390/cimb47060468)
Supplement: Supplementary file 1 [file cimb-47-00468-s001.zip]

Archive with 1 entries (1 files):
- cimb-3668970-supplementary.pdf
